# Supplementary material for: Benefit of an Ultrasonic Irradiation on the Depollution by Washing of Nickel- or Zinc-Contaminated Vermiculite
Source: Molecules. 2025 Feb 28;30(5):1110. doi: 10.3390/molecules30051110 (PMC11901782; doi:10.3390/molecules30051110)
Supplement: Supplementary file 1 [file molecules-30-01110-s001.zip]

Archive with 1 entries (1 files):
- molecules-3481079-supplementary.pdf
